# Supplementary material for: Structure and Antigenicity of the Porcine Astrovirus 4 Capsid Spike
Source: Viruses. 2024 Oct 11;16(10):1596. doi: 10.3390/v16101596 (PMC11512355; doi:10.3390/v16101596)
Supplement: Supplementary file 1 [file viruses-16-01596-s001.zip]

Archive with 1 entries (1 files):
- viruses-3239320-supplementary.pdf
